# Supplementary material for: Knockdown of Gas6 Exerts Anti-Esophageal Cancer Effects by Inhibiting the PI3K/AKT Pathway
Source: Curr Issues Mol Biol. 2024 Oct 13;46(10):11349–58. doi: 10.3390/cimb46100676 (PMC11506498; doi:10.3390/cimb46100676)
Supplement: Supplementary file 1 [file cimb-46-00676-s001.zip]

Archive with 1 entries (1 files):
- cimb-3232823-Supplementary Materials.pdf
